# Supplementary material for: Single-Cell ID-seq Reveals Dynamic BMP Pathway Activation Upstream of the MAF/MAFB-Program in Epidermal Differentiation
Source: iScience. 2018 Nov 9;9:412–22. doi: 10.1016/j.isci.2018.11.009 (PMC6249387; doi:10.1016/j.isci.2018.11.009)
Supplement: Table S1. Overview of the Antibodies and DNA Barcodes Used in this Study, Related to Figure 1 [file mmc2.xlsx]

## Sheet: antibody_barcode_index_overview
		Panel with 9 barcodes/antibody			Panel with 70 antibodies
Barcode_1	Ab_barcode_nr	Replicate	Ab_name	Antibody info	Ab_name	Antibody info
GTATCGTCGT	1	1	Actin	Thermo Scientific, MA1-10046	Akt-p-S473	Cell Signaling Technology, 4060
GTGTATGCGT	2	2	Actin	Thermo Scientific, MA1-10046	Akt1/2/3-p-S473 / S474 / S472	R&D systems, AF887
TGCTCGTAGT	3	3	Actin	Thermo Scientific, MA1-10046	Akt2	R&D systems, MAB23152
GTCGTCGTCT	4	4	Actin	Thermo Scientific, MA1-10046	BMP2/4	R&D systems, AF355
GTGCGTGTGT	5	0	x	Thermo Scientific, MA1-10046	BMPRII	R&D systems, AF811
GCGTCGTGTA	6	0	x	Thermo Scientific, MA1-10046	Cdc2-p-Y15	Cell Signalling Technology, 4539
GTCGTGTACT	7	7	Actin	Thermo Scientific, MA1-10046	cMyc	R&D systems, AF3696
GATGTAGCGT	8	8	Actin	Thermo Scientific, MA1-10046	CREB-p-S133	Cell Signaling Technology, 9198
GAGTGATCGT	9	9	Actin	Thermo Scientific, MA1-10046	EGFR-p-Y1045	Cell Signaling Technology, 2237BF
CGCTATCAGT	10	0	x		Ephrin-B3	R&D systems, AF395
CGCTGTAGTC	11	0	x		x
GCTAGTGAGT	12	0	x		ERK1-2	R&D systems, MAB1576
GAGCTAGTGA	13	0	x		Fak	R&D systems, MAB4467
CGTGCTGTCA	14	0	x		Fak-p-Y397	R&D systems, AF4528
GATCGTCTCT	15	0	x		Frizzled3	R&D systems, AF1001
GTGCTGTCGT	16	0	x		GAPDH	R&D systems, MAB5718
TGAGCGTGCT	17	0	x		GSK3b-p-S9	Cell Signaling Technology, 5558
CATGTCGTCA	18	0	x		H2A-p-S139	Cell Signaling Technology, 9718BF
TCAGTGTCTC	19	0	x		IGFBP-3	R&D systems, MAB305
GTGCTCATGT	20	0	x		IKB-a	R&D systems, AF4299
CGTATCTCGA	21	1	RNApol2	DSHB, 8GW16	x
GTCATGCGTC	22	2	RNApol2	DSHB, 8GW16	x
CTATGCGATC	23	3	RNApol2	DSHB, 8GW16	IKB-a-p-S32/S36	R&D systems, AF4809
TGCTATGCTG	24	4	RNApol2	DSHB, 8GW16	Jagged1	R&D systems, AF1277
TGTGTGCATG	25	5	RNApol2	DSHB, 8GW16	Jak1	R&D systems, MAB4260
GAGTGTCACT	26	6	RNApol2	DSHB, 8GW16	x
CTAGTCTCGT	27	7	RNApol2	DSHB, 8GW16	x
GAGTGCATCT	28	8	RNApol2	DSHB, 8GW16	x
TGCGTAGTCG	29	9	RNApol2	DSHB, 8GW16	x
CTGTGTCGTC	30	0	x		x
CTGTAGTGCG	31	0	x		Jak1-p-Y1022/Y1023	R&D systems, AF4510
GTGCGCTAGT	32	0	x		JNK	R&D systems, AF1387
TGTGCTCGCA	33	0	x		JNK-p-T183/Y185	R&D systems, AF1205
GATGCGAGCT	34	0	x		x
CTGTACGTGA	35	0	x		x
GCGATGATGA	36	0	x		x
TGTCGAGTCA	37	0	x		x
GTCTACTGTC	38	0	x		x
CAGTCAGAGT	39	0	x		x
CGCAGTCTAT	40	0	x		x
GTATGAGCAC	41	1	TGM1	BC1 hybdridoma, Dr. R. Rice	x
CGAGTGCTGT	42	2	TGM1	BC1 hybdridoma, Dr. R. Rice	x
TATAGCACGC	43	3	TGM1	BC1 hybdridoma, Dr. R. Rice	x
TCATGCGCGA	44	4	TGM1	BC1 hybdridoma, Dr. R. Rice	x
TATGCGCTGC	45	5	TGM1	BC1 hybdridoma, Dr. R. Rice	x
TCTCTGTGCA	46	6	TGM1	BC1 hybdridoma, Dr. R. Rice	x
CTATCGCGTG	47	7	TGM1	BC1 hybdridoma, Dr. R. Rice	x
TACGCTGCTG	48	8	TGM1	BC1 hybdridoma, Dr. R. Rice	x
GTATCTCTCG	49	9	TGM1	BC1 hybdridoma, Dr. R. Rice	KLF4	R&D systems, AF3640
CGCGTATCAT	50	0	x		Kallikrein-6	R&D systems, AF2008
CTGCATGATC	51	0	x		x
GCTCATATGC	52	0	x		MAPK-p38-p-T180/Y182	Cell Signaling Technology, 4511
CACTATGTCG	53	0	x		MAPK-p38-p2-T180 / Y182	R&D systems, AF869
TAGCGCGTAG	54	0	x		MKK3/6-p-3: S189/6: S207	Cell Signaling Technology, 12280BF
CGTCACAGTA	55	0	x		mTOR-p-S2448	Cell Signaling Technology, 5536
TCGCGTGAGA	56	0	x		NFκB p65/RelA	R&D systems, MAB5078
TACATCGCTG	57	0	x		NFκB p65/RelA-p-S536	R&D systems, MAB7226
GTGAGAGACA	58	0	x		Notch-2	R&D systems, AF3735
GACTGTACGT	59	0	x		x
GCACGTAGCT	60	0	x		Notch-3	R&D systems, MAB1559
TCACGCTATG	61	1	ITGA6	DSHB, P5G10	TP63	R&D systems, AF1916
CGTACTACGT	62	2	ITGA6	DSHB, P5G10	PLC-g1-p-Y783	Cell Signaling Technology, 14008
CAGCTGAGTA	63	3	ITGA6	DSHB, P5G10	PLC-g2-p-Y753	R&D systems, MAB37161
GAGATCAGTC	64	4	ITGA6	DSHB, P5G10	Rb-p-S807/S811	Cell Signaling Technology, 8516
TACTGAGCTG	65	5	ITGA6	DSHB, P5G10	Ribosomal-S6-p-S240/S244	Cell Signaling Technology, 5364
TAGTAGCGCG	66	6	ITGA6	DSHB, P5G10	RNAPOL2	DSHB, 8GW16
GACGTCTGCT	67	7	ITGA6	DSHB, P5G10	RSK-p-S380	R&D systems, AF889
GTACTCGCGA	68	8	ITGA6	DSHB, P5G10	RSK-p90-p-T359	Cell Signaling Technology, 8753BF
TCTGAGCGCA	69	9	ITGA6	DSHB, P5G10	smad1	R&D systems, AF2039
TAGACGTGCT	70	0	x		smad1/5-p-S463/S465	Cell Signaling Technology, 9516
GTGACTCGTC	71	0	x		Smad1/5/9-p-S463/465;S465/467	Cell Signaling Technology, 13820
TCGAGTAGCG	72	0	x		smad2/3-p-S465/S467;S423/S425	Cell Signaling Technology, 8828
CGTATGATGT	73	0	x		smad3	R&D systems, MAB34038
TAGTCTGTCA	74	0	x		Src	R&D systems, AF3389
TGTCTCTATC	75	0	x		Src-p-Y419	R&D systems, AF2685
CTAGAGTATC	76	0	x		Cdc2	Thermo Scientific, MA1-21453
TATCATGTGC	77	0	x		STAT3-p-S727	R&D systems, MAB4934
CATGAGTGTA	78	0	x		STAT5-p-Y694	Cell Signaling Technology, 9314
TGTCGTCATA	79	0	x		TGM1	BC1 hybdridoma, Dr. R. Rice
TATCTCATGC	80	0	x		CDK4	Thermo Scientific, MA1-12299
TGTGTCACTA	81	1	ITGB1	DSHB, P4C10	cJun-p-S73	Cell Signaling Technology, 3270
TATCGATGCT	82	2	ITGB1	DSHB, P4C10	Cyclin-E	Thermo Scientific, MA1-12295
TAGAGTCTGT	83	3	ITGB1	DSHB, P4C10	H3-p-S10	Cell Signaling Technology, 3377
CATGCATCAT	84	4	ITGB1	DSHB, P4C10	LRP6-p-S1490	Cell Signaling Technology, 2568
TGATCAGTCA	85	5	ITGB1	DSHB, P4C10	MAPK-APK2-p-T334	Cell Signaling Technology, 3007
CGTCTATGAT	86	6	ITGB1	DSHB, P4C10	NFKB-p65-p-S536	Cell Signaling Technology, 3033
GTGATACTGA	87	7	ITGB1	DSHB, P4C10	NICD	Cell Signaling Technology, 4147
CTAGATCTGA	88	8	ITGB1	DSHB, P4C10	STAT1	R&D systems, PAF-ST1
TATCAGTCTG	89	9	ITGB1	DSHB, P4C10	cFos-p-S32	Cell Signaling Technology, 5348BF
TCAGATGCTA	90	0	x		x
TATGTACGTG	91	0	x		Cyclin-B1	R&D systems, AF6000
CTATACAGTG	92	0	x		EGFR-p-Y1173	R&D systems, AF1095
TGATACTCTG	93	0	x		ERK1/2-p-T202/Y204/T185/Y187	R&D systems, AF1018
TCAGCGATAT	94	0	x		ITGA6_AG1478_treated_cells	DSHB, P5G10
CTACTGATGA	95	0	x		ITGA6_DMSO_treated_cells	DSHB, P5G10
GTAGTACACA	96	0	x		x
TGCTACATCA	97	0	x		ITGA6	DSHB, P5G10
AGTGTGTCTA	98	0	x		ITGB1	DSHB, P4C10
TCATATCGCG	99	0	x		Notch-1	R&D systems, AF5317
TACGTATAGC	100	0	x		STAT1-p-Y701	R&D systems, AF2894
CAGCTATAGC	101	0	x		x
TCGATGCGCT	102	0	x		x
GCACGCGTAT	103	0	x		x
GCAGTATGCG	104	0	x		x
TGATAGAGAG	105	0	x		x
GCTACTAGCG	106	0	x		x
TGCGAGACGT	107	0	x		x
CGATGACAGA	108	0	x		x
GACTCATGCT	109	0	x		x
GTCTGATACG	110	0	x		x
ACTAGCTGTC	111	0	x		x
GCGTAGACGA	112	0	x		x
CTCAGCAGTG	113	0	x		x
CAGTCTACAT	114	0	x		x
TACTGCAGCG	115	0	x		x
TACACAGTAG	116	0	x		x
CACATACAGT	117	0	x		x
CACAGTGATG	118	0	x		x
CGAGCTAGCA	119	0	x		x
GAGACTATGC	120	0	x		x
CAGAGCTAGT	121	0	x		x
CGCAGAGCAT	122	0	x		x
TGTACAGCGA	123	0	x		x
ACGTCAGTAT	124	0	x		x
TCACAGCATA	125	0	x		x
ACTGCGTGTC	126	0	x		x
CGATCGACTG	127	0	x		x
GCGAGATGTA	128	0	x		x
CTGATGCAGA	129	0	x		x
GTGACGTACG	130	0	x		x
CGACGCTGAT	131	0	x		x
CTACGATCAG	132	0	x		x
GCACTAGACA	133	0	x		x
CTAGCAGATG	134	0	x		x
CATGATACGC	135	0	x		x
GCAGCTGTCA	136	0	x		x
ACGTATCATC	137	0	x		x
AGTATCGTAC	138	0	x		x
GATACACTGA	139	0	x		x
GACTAGTCAG	140	0	x		x
GATGACTACG	141	0	x		x
CAGAGAGTCA	142	0	x		x
TCGATCGACA	143	0	x		x
ACTGATGTAG	144	0	x		x
ACTCGATAGT	145	0	x		x
GACGATCGCA	146	0	x		x
TCATCATGCG	147	0	x		x
ACATGTCTGA	148	0	x		x
AGTCATCGCA	149	0	x		x
TAGCATACAG	150	0	x		x
